# Supplementary material for: Survival of Patients with Primary Brain Tumors: Comparison of Two Statistical Approaches
Source: PLoS One. 2016 Feb 10;11(2):e0148733. doi: 10.1371/journal.pone.0148733 (PMC4749663; doi:10.1371/journal.pone.0148733)
Supplement: S1 Dataset — (XLSX) [file pone.0148733.s001.xlsx]

## Sheet: data
ID	Sex	Diagnosis	Location	KI	GTV	Stereotactic methods	status	OS
1	0	0	0	90	6.11	0	0	57.6393
2	1	2	1	90	19.35	1	1	8.98361
3	0	0	0	70	7.95	0	0	26.459
4	0	1	1	80	7.61	1	1	47.8033
6	1	2	1	90	5.06	1	1	6.29508
7	0	0	1	80	4.82	0	0	52.7541
9	1	0	1	80	3.19	1	0	55.8033
10	1	1	1	80	12.37	1	0	42.0984
11	0	0	1	70	12.16	1	0	34.6557
12	1	2	1	100	2.53	1	0	11.4754
13	1	1	1	80	0.14	1	1	35.9344
14	0	0	0	90	6.54	0	0	34.2623
15	0	0	0	90	0.63	0	0	32.9836
17	1		1	90	6.38	1	0	50.8525
18	0	0	1	60	9.18	1	0	41.4426
19	0	2	1	70	11.38	0	1	7.04918
20	0	3	0	60	24	1	1	6.81967
21	1	2	1	90	10.8	1	0	82.5574
22	1	0	1	80	13.49	0	1	6.91803
23	0	0	1	90	2.5	1	0	30.1639
25	0	0	1	80	2.82	0	0	24.3934
26	1	2	1	70	14.44	1	1	14
27	0	3	0	80	2.11	0	0	10.4918
28	0	0	0	100	2.13	0	1	51.0164
30	0	0	1	70	6.48	1	1	33.4098
31	1	1	1	90	4.23	1	1	25.0164
32	1	3	1	60	34.64	1	1	11.5738
33	1	2	1	70	33.69	1	1	0.0655738
34	1	0	1	60	3.81	1	0	36.0984
35	0	0	1	90	4.72	0	0	65.0164
36	0	1	1	80	0.85	0	1	6.09836
37	1	0	1	90	2.56	0	0	44.3934
38	0	3	0	70	13.45	1	1	10.8197
39	1	3	0	80	6.81	0	0	57.1148
41	0	0	1	90	7.3	1	0	5.5082
42	0	3	1	70	14.26	1	0	7.18033
43	0	0	1	80	6.6	1	0	14.7541
44	1	2	1	90	9.95	1	1	6.22951
45	1	3	0	80	12.51	1	1	29.7049
46	0	0	1	90	2.54	1	0	45.7377
47	0	0	1	80	1.57	1	0	2.03279
49	1	2	1	90	0.28	1	1	16.4262
50	0	0	1	70	6.7	1	0	14.5574
51	1	0	1	80	12.63	1	1	4.16393
52	1	3	0	90	3.12	1	0	18.9508
53	1	0	1	60	7.09	0	1	31.2459
54	1	2	1	80	29.27	1	0	5.14754
55	0	0	1	80	26.31	1	1	39.541
56	1	0	1	70	0.97	1	1	1.40984
58	0	1	1	80	0.19	0	0	11.5082
59	0	2	1	90	0.04	1	0	31.6721
60	0	0	0	90	9.24	1	0	26.8525
61	1	2	1	90	2.5	1	1	9.77049
63	1	0	0	80	24.41	1	0	39.541
64	0	2	1	80	0.63	1	1	16.918
65	1	3	0	90	0.48	0	0	54.4262
66	1	2	0	80	0.22	0	0	33.6721
67	1	2	1	80	3.75	1	1	19.9016
68	0	3	1	80	11.83	1	1	22.0328
69	0	0	1	90	2.47	1	0	17.5738
70	0	2	1	80	12.08	1	1	7.2459
71	1	0	1	80	11.51	1	1	14.623
72	0	2	1	40	22.87	1	1	3.37705
73	1	0	1	80	4.77	1	0	67.377
74	1	1	1	80	9.58	1	0	78.7541
75	0	0	1	100	4	1	0	52.2295
76	0	2	1	80	7.59	1	1	4.55738
77	1	3	0	70	0.01	0	0	23.6721
78	0	0	1	80	6.93	0	0	10.0984
79	0	0	1	70	3.63	1	0	32.8197
80	1	0	1	70	8.45	1	0	19.4098
81	1	0	1	80	20.93	1	1	31.1475
82	1	1	1	90	2.64	1	0	20.1311
83	0	2	1	80	0.19	1	1	11.0164
84	1	3	1	100	24.91	1	0	19.7377
85	0	0	1	80	31.74	1	0	57.2459
86	0	0	1	80	2.39	0	0	73.7377
87	0	0	1	90	7.26	1	0	49.0492
90	0	0	1	100	9.66	1	0	39.2459
91	0	0	0	70	2.94	0	0	1.54098
92	0	2	1	80	15.45	1	1	46.1639
93	0	3	1	90	1.82	1	0	47.1148
94	1	1	0	90	30.41	1	0	1.18033
95	1	2	1	80	0.16	1	1	20.6885
97	1	2	1	80	19.81	1	1	6.39344
98	1	0	1	90	2.5	1	0	32.8197
99	1	0	1	90	2.02	0	0	42.0656
101	1	3	0	80	0.11	1	0	13.9016

## Sheet: legend
sex	female	0
	male	1
diagnosis	Meningioma	0
	LG glioma	1
	HG glioma	2
	other	3
Location	infratentorial	0
	supratentorial	1
Stereotatic method	SRS	0
	SRT	1
